# Supplementary material for: Tooth Whitening with Hydroxyapatite: A Systematic Review
Source: Dent J (Basel). 2023 Feb 12;11(2):50. doi: 10.3390/dj11020050 (PMC9955010; doi:10.3390/dj11020050)
Supplement: Supplementary file 1 [file dentistry-11-00050-s001.zip]

Archive with 1 entries (1 files):
- dentistry-2180342-supplementary.pdf
